# Supplementary material for: Hepatic Lipid Accumulation and Dysregulation Associate with Enhanced Reactive Oxygen Species and Pro-Inflammatory Cytokine in Low-Birth-Weight Goats
Source: Animals (Basel). 2022 Mar 18;12(6):766. doi: 10.3390/ani12060766 (PMC8944635; doi:10.3390/ani12060766)
Supplement: Supplementary file 1 [file animals-12-00766-s001.zip]

Archive with 4 entries (4 files):
- Figure S - updated- WB.pdf
- Table S1.pdf
- Table S2.xlsx
- Table S3.pdf
