# Supplementary material for: Hepatic Lipid Accumulation and Dysregulation Associate with Enhanced Reactive Oxygen Species and Pro-Inflammatory Cytokine in Low-Birth-Weight Goats
Source: Animals (Basel). 2022 Mar 18;12(6):766. doi: 10.3390/ani12060766 (PMC8944635; doi:10.3390/ani12060766)
Supplement: Supplementary file 1 [file animals-12-00766-s001.zip › Table S2.xlsx]

## Sheet: Sheet1
Table S2. List of differential expressed genes with unknown annotation.
#ID	FDR	log2FC	FASTA
Capra_hircus_newGene_unknown_1	6.63e-142	-7.15438	GGAGGGGACAGCTGCAGCTGCCTCCGCGAGCTATAAAAAGCTCCAGCGACCAAAGGGCACACCGTGTGCACGCCCGGAACTTCACTCGACCGAGGAGCTCAGCCCTACAGCCATGCTGAGGTTGGCTCCCACCGTCAGGCTGCTGCAAGCCCCGCTGGGGGGTTGGGTGGTCCCTAAGGCACACATCACTGCCAAGCCAGCCAAAACACCCACTTCTCCGAAGGCCATCGCGCTCTCTGCGACATTCCTCAGCTTCCTGCTTCCTGCCGGCTGGGTCCTGTACCACCTGGATCACTACAAGAAGAGCTCAGCAGCATGAAGGCTCTGCGGTCGCCACACCAGGCACAGACAGGAAGATCAGATTAAAGCCCCCTCTCCCTCACGTCTCTGG
Capra_hircus_newGene_unknown_2	8.52e-50	-4.89141	ttttcctctggtcagAGTGGTGTCagtctcttgtgtgtcttgtctttgtgtcatttcactcgcaatCTCCAAcatctggcgcccaacgtggggctcgagtgaAACTGAAAGGatgttccagttaaaggacccactatttttacaaatgcaaataaaaatactgctggatattGGACCCTGGAAAGTTCCAAGGTTCTTCCcgactcattttcttctgtacagcccgCTGAGTTGtgggctatctatttagttttgcaagattttcccCAACTTCCTATAAACATTGTTTCGGATTCTCAatatgctgttctctcttgcctacagCTGCTCCACgtctcccttccactgacccttaaaacagctattgataaattgttttaccaagtacaacaattgctc…
Capra_hircus_newGene_unknown_3	3.22e-05	-1.52175	GGACTCCTCAGTTCACACTTCTGAACATGAGGTTCCCTGCTCAGCTGCTGGGGCTCCTCCTGCTCTGGGTCCCAGGTAAGGACAGAGGGGCAtgagaggaggctgggggcctGAGTTCTGGGGGCAGCTCAGCTCTCCATGCGTGTTCCGTCTGCATGTTCCATGCGTATAGCTTGTTGTGCAAATGAAAATGGGATGTTTAGATCTGAGAGAGTGAGGAAAGTACCAGAAGGAAAAAGGACCTGTACTCTGGTCAGGACTGTGAGAGAGGAAGTGGGGATGATGTAGGAGATGTTTATCGGCTTCTTTACACTTCACGGATGTCAGGTTCATTATCGTGATTGCACTATTTTGTTGTATGGATGAAAAGTACCGATAATGAGAGTAAAACGAAGTAGT…
Capra_hircus_newGene_unknown_4	0.00498804	-1.37018	AAGCAACCCTCTGGGATTGGCATTACAATTATACCCAgttgacagatgaagaaaatgaagctcagagatgTTTGGTAACACGCCCAGAGTCAGGCACCCGCTAAATGGTGTGGTGGGGGTCTGTCTGTTGCCAGAATTTGTATCCTGTCCTCTGCTGTCTGCAGCCTCTTCCCGTGAGCTGTTCTGCAAAGCTAAACTTGGATAACTGGACGTAAGTTGACCTTTTACGTCCACAGTTTGCCTTAGTTTTACCATCTCTCTTATAACAGGTTCTCCTATTAGCTTTCACActcccctgccttcctccccagGGAAAGCTGAATGATACTTTAAGGCAATGGAGCTCCACCCCTGGCATCAAAATTACCTGGGGATTCCAGACCCCACCCGTGGGGATTC…
Capra_hircus_newGene_unknown_5	0.00760064	-1.32622	ACCCTGTCTTGGGCACACAGGCGCAAGGCCGAGGCTGGTGCTGTGTTCAGGAAGGCTCCACTGTGGGGCAGCTGAGCATCCAGAAGGGACGGGGTGGCAGGTGagggccaccagggaggtgctGGCTGTGGGGCTGGCTGAGCCAGGGCAGAGGTAGGAGGGGAGACTGCATTCCGGGAGCGAGTGTCCAGGTGGGCCGCGTGGAGACTGCTCCCCCAAGGCACCTGTGTCTGAACTCCTGGACCAAGGGGGACATCACCTCACAGGGGACAAGGACTTGGCAGgcacttctCCGGGGGAGCAAAGAGAAGATGTAAAAACAAACGCACGTCCAGGCCTCCGGCAGCTCACAGCCGAAAGGAGCCCCGAGCCTCCTGAGTGCAGTTTACCGCAAACAGC…
Capra_hircus_newGene_unknown_6	0.00230204	-1.3199	CTTCCCCCTTTGATTTATTATAGCCATGAAATgctctgctctcttctcttttccttgctGTCCGCGGGGCTGGAGCAGTGCAGGCCCTGCGGGACTCCCCTCTCCTTCCAAAGGGCGAGCCCGTCGCAGAGAGGTGAGTCGGGGCAGGCAGGTAGGGCTGACGAGGAGGGGCCCCGACTCCCACCCCCTCCCGGCGCCCCCAAGGCTGGCCCGGGGGCAGGACCCCAGGGGCGGGCACAGTCTCGGTCGGGAAGGGCTGGGGCCGGGCCGAGAGGGTGTGGCAGGTGTGGGCTTGACGGCAGACAGCTCCCAGGGGCTGTGGGGGTGGCGGGCTCTGAGGCTGCGGCCTCGGGAGGCTGGCGGATGGAGCCCGGTCAGGTCGAAGGCCGTCAAAGAGTC…
Capra_hircus_newGene_unknown_7	0.00420189	-1.26365	TGGTGCGGTGCGGGGcgtgggagggaggagaaaggaaatagCAGTACCAAGTCCATTTGCTGATCTGGCCTAGTTAGAGCTGAGAGTCAGAGAGGAGAGAGCTCGGCTTCCTTCAAAAGGTGAGGGGGTGCCAGACTGGGGACCCGAGTGGGATTGCTGATCCACCAACACGTGGGGGTACCTTTGAACAGGCTCGGGGTGGGGGCAGTTGGGCAGGAAGTCGGGGGGAGGGGAACTAGATGCTCCTTTCTCCAGACCCAGCAATCCCTGGGGTGGCCCAGCCTACACCCCAGTCACCTTCCAGCGGACCCCCATCCCCCCAAGGTCAGCTCCAGGCAAGTGGCACTTGTCTCTTGTCTGGGCGACCCCTCCAGAAGGGTTTGGGGAGGGGCCTCAGTC…
Capra_hircus_newGene_unknown_8	0.0151346	-1.24134	CACACACCCATCTGTTATAAATAAGCATGCATCCCTCCTGACAGAAAGCCTCTTCTGCAGCCAGGAGGGTGAGCGGGTCATTGGGAGGAAGGGTGGCGGTTGGAATTTCTGTCTTTCCAGAGCACGGCTGTCAGCATTTTGGAAGGCTCCCGAAGGCCATGGGTCCACCCAAACCAAGGCCGGCCTGAAGCTGGGGTTTCCTGAGCCAGCTTGGTGGGGCGCCCATGCCCCCGACCCAGGCTGCGGCCCCCTCCGGGTGAGGGCTCAGGTCCCCACAGGGTGCCCAGCCCTGGCCCCACCCCCGTGGCCTCCACTGCCTCGCGGCTGGAGGGAAGGGTGTCTCCGGCACCTGTCTGTGCCCTCTGGTCGCGGGAGGCCAGCCGACTGCAGCCTCCGGGA…
Capra_hircus_newGene_unknown_9	0.0112085	-1.1998	GGTTGATAACCATTGTGCCTGCAGGACTAACTGGGACAAGCttattcatcaagaaacaaaataaGTCAAAATTCAGAACACtgtgtttcatattttataaagaacACAGGAAATTCCATTTACCAAGATCCAGAAAACTAATTGCTTAATCACACATCCATCTAGGTCTGAAACTACACAATATTCTTACCTCAGCACTTCCTGTGGATACCACTCAATTTGCTATATTAAGTCAATTTCGTTGATATTTAATTCCGCATTATCTCATTGTGGATGTGGAAGGCCCCTTCCTCATCCCCTTCATGTCTTTCTCATGTGGTAAACTGCCTCTGGATCTGACACCTGGACCATATAGAATCATCCTAGGAAAACTCCTGAAATAATGCTTGATCAGATATG…
Capra_hircus_newGene_unknown_10	0.00630591	-1.19586	GGAAAGCAAGTCAAGCACCGCACAGCCCCCGCGCGTCCCGCGTGACCAGAACGCTCCGGCCGGCCTTCCGGAGCGGGCGGGGTTGGTATATAAGGCGCGGGGGTTGAGGTCAGGATTCGGTTCTGGGCGTTAGCATCGTCCGCTCGTGAGGTCCCGCCGGATCCCCCAGGTGAGCCTCCCTCGGATGAAGGCGCTGATCATCTGGCTCGAGTCTGGCTTTGGGATACGTTAGCCGGTTTGGCTCCCACCAGGTTGAGTCCTGTTAGCTGAGTTTTGATCAATATTTTGGATTTTTCCCCCCTCCCTATAGATTTGGATTCTACTCCTAAGTCATCATGGGCTTTATCCAACTCCtgatgaaaaagaaggaagtaaGTTTTTAAAGCAATTGAAAATTTT…
Capra_hircus_newGene_unknown_11	1.98e-05	-1.05834	CCTCaggcttgaagagatctccaggaGTGGTGACTCTCATCTGCTCCAAGATGAACCCACTGTGGACCCTCCTCTTTGTGCTGTCAGCCCCCAGAGCTGAGTGTCTCTGGATCAGACGTGGGCACATGGGGAAGCTGCCTCTGAGCCCATGGGTCACCGTGCTTCTCTCTGTCCACAGGGGTCTTGTCGCAGGTGCAGCTGCAGGAGTCGGGACCCAGCCTGGTGAAGCCCTCACAGACCCTCTCCCTCACCTGCACGGTCTCTGGATTCTCATTAACCAGCTATGCTGTAGGCTGGGTCCGCCAGGCTCCAGGAAAggcgctggagtgggttggtggTATAAGCAGTGGTGGAAGCACAGGCTATAACCCGGCCCTGAAATCCCGGCTCAGCATCACC…
Capra_hircus_newGene_unknown_12	0.0445204	1.02013	TGAATTAGCTTTTCCCAGAaaaagggggtgggggacagccccctgttaatgaaGAAgaataggtggaaagcataacacagaaagcaggcagactctggtttggggggtagatgctcgagaaaataCAGGGGACCCGTGAGGCCTGATCCTGCCTTTGCATTTTGTCAGacccctttcctcatgacctaTGCCACAGGTGGGATTGCTCATGATGGCTCCCAGCAATGGACAAGAAGGAGATTGACTGGCCGGAAAATGACCATGAGGAAGCTTCAAGTTCAGGGGTCCTGGCTAGACTGTCTCCCAAGGATTCTTGATCCATAGACATCAGGGTGATCAGAAGCATCTGGGAGACAGCAGGGTTAGTGAAATGACTCCAACATTGACAGGGATCAGAGG…
Capra_hircus_newGene_unknown_13	0.026057	1.06763	GGTAAACCCGATCAGGTCAAGGCCTTCCCTCCGCCGGGGCCATACTCTAAGGCACCAGGAAAACAGACTTTAAGCTGCTTGCAGAGAAAAACAACCCGGTCTCAGGGACGGAAGGAGTCATGTCAAGTGAGCAGCTAGGCAAGCATCCAGCacagtggggggcgggggagaggaggGCGGGAAGGAAGCTGGGAAGCTGAcgactggggcaggaggaggaagagagggggcgggcaggggaggggagggcagggggaagggagggggcgggcaggggaggaggggggaggaccAGACCACTTCAAGAGTCCGAAGATGAGTCGAAATAACCGCTGAGAAAGGGAGCATGTGTGCCCAAAGGCACAGGTAGTGGAAAGTGAGTCTGTTTACAGATAAAGC…
Capra_hircus_newGene_unknown_14	0.049075	1.07276	CTTTAAAAATGGGCTTTCCTTGTACAATCTGTTTTGTCAATATCTCCtctctgccccatcccaccccaagaaaggatggttgttgttgtttgttggtGAAGCTGGATCCCATTGCCTGGCCATGAAGGGGAGCTAATCAAGACTCCTGACCCTCGTGTTCCACAGGCAAGGAGGTGGGTGAGAGGGCTGTCAACACACAGTCTAGGAACAGAACCCTACATTCTCTATTTTGCTACCGATTCTTCAGATTAAAATATATCGCAGAAGCTGGCAAAGTGGCTGTGTGTTCCTCTTTGGATTCAACAGCAGGGTATTGTATCTTCATGTGCAGTTTGTACTTCATTAGACAGGCTTGGAGATGGCATAACAGCATTCATATTCTTAGGTTAGATTTCACTT…
Capra_hircus_newGene_unknown_15	0.000767157	1.08585	TCCCTCTTTACAGAACTCTCCTCTTGAAGCAAGGGGGAGTTTGTTACTGCCATTTGAGCTCACAGTAAGTCCTGACTTAACACATTGGTAGACTCACATCACCTCTTCCCTTTGGATGACAACTCCAGGTTCAAATAACCACAATGGAAACATAACAGACATTAAAAGCAAGAGAGCTTAGAGTTCAACTTAACCTCCTTGCTGGGAAGCCTGGGGAGCCTATGGTCCTGAGAAGGAGAAGGACGCATCCAAAGGTACATGTGAATTGAACCCAACTtattttcctcttccatttcATATCTTTTTGGTTTGTTGAAATTTTCTGCTTGGGCAGcagcttttttaaaacaaaagattaaataaaatcatcTAATATGTTTGTTTAAACTGTGGATGCCT…
Capra_hircus_newGene_unknown_16	0.0320169	1.14452	TCTTACATCAATTGAATGCAAATCAACCACTTTAATTAAGCTAAATCCTTACTAGACTGGTGGGCTCCACCCCCACGAAACTTTAGTTAACAGCTAAATACCCTAGATAACTGGCTTCAATCTACTTCTCCCGCCGCGAAGAAAAAAAGGCGGGAGAAGCCCCGGCAGAGTTTGAAGCTGCTTCTTTGAATTTGCAATTCAATATGTTAATTCACTACAGGACTTGGTAAAAAGAGGAATCAAACCTCTGTTCTTAGATTTACAGTCTATTGCTTTGCTCAGCCATTTTACCCATGTTCATCAACCGCTGACTATTTTCAACCAACCACAAAGACATCGGCACCCTCTACCTTCTGTTCGGTGCCTGAGCTGGCATAGTAGGGACCGCCTTGAGCTTAC…
Capra_hircus_newGene_unknown_17	0.0255747	1.16677	CGAAGGGACGGGCGATGGCCTCCGTTGCCCTCGGCCGATCGAAAGGGAGTCGGGTTCAGATCCCGAATCCGGAGTGGCGGAGACGGGCGCCGCGAGGCGTCCAGTGCGGTAACGCGACCGATCCCGGCCCTTGAAAATCCGGGGGAGAGGGTGTAAATCTCGCGCCGGGCCGTACCCATATCCGCAGCAGGTCTCCAAGGTGAACAGCCTCTGGCATGTTGGAACAATGTAGGTAAGGGAAGTCGGCAAGCCCGGATCCGTAACTTCGGGATAAGGATTGGCTCTAAGGGCTGGGTCGGTCGGGCTGGGGCGCGAAGCGGGG
Capra_hircus_newGene_unknown_18	0.0201535	1.20415	ACCACATCTTTCCTAAAGAAGTGGCTTCTTTAATTATCAGGAAAGTTTCCAGTTGTCCATTAGCAATGATTAGCTCAGGAGATCCATGTGCTAATCTCTTTGGTGATTTGGACATTGATCGAATTGTTGAAAAGGTGCATGAGCATGCTATCAAAATAGAACCTGGACTAGAGCAAAAAGGGTTAGATCAAGGTTTAAGGCAAGAGGAGCTTTCAGTTAGGATAATTCCTCACCTTGGCAAAGCACCAATTAATATTGATCCCGACATTGTTGCAGAGCACTTAGGGGTCATTTCTATAAAAACACAGTCTCTTGAGAAGCTGCAGACCGAGTGTTTAACTAGAACTGGACATAGCATTGAAACATTGAGAAGAGCATCAATAAATGGGAAGCGTTACT…
Capra_hircus_newGene_unknown_19	0.0195321	1.2054	AGACAGGAGAATCCTTCTTAAGCTCAGCATCTTGTCCTTTCCCAAAAATTTCCCCTAGATTTAGGAGACCATTTAATAGAAAGGGTAGTATAACAAATTTCTAACCATCAACTTTGAAAAAagtgttgggacctaacaaacaccatgataggcttcagggactaaggtaggactcacgggaaaaGCTGAGTCTTTGCTCAGTGAGGTCATCCCCAGGGATGCCAGGAcatgtctaatcagcatactccccgtaacctggtttgagtttatcacgACATAAAAGACAttcccctgcagccaatagccaattagtaaataccaggaaacccctgcagccaataaagattagccaattagtaaattctaggaaactcctgcagccaatcagtcCTTGCCAgc…
Capra_hircus_newGene_unknown_20	0.00113741	1.2548	GTTCATACCACCCATGCCGGTTCTCTTAGCCCCAGGCGTCCCTGATGGGGCAGCCCTGCGGGGTGGCCCCTCTACCGCCGCAGAGCCTGCCTCTGAAGTGCACGATTCACCCTGCCAAGCCTGTGAGGAGGCGGGAGCCCAGACAGTCCCCGGGCGGGCATGCAAGTCCTTGGGGTGGGTTCCAGCATTTCCTCCGTGCCGTCTGTGCCTGGCGGAAGCAGGCGGCCATACCTGCCGTATCCTGACCACTGCCTGCTGAGCATCACGCCTCCATCTTTTCACTCCAGCCCCACAGCAACCCTGCAAACCCACTTAGCATCtcacaaagaaggaaatggagattCAGCATAGCTCAGGGACTTGCAGAAGGTCGCTCAGCTCGGAGGACCCACGCGTGTG…
Capra_hircus_newGene_unknown_21	0.000768831	1.28746	GTGTCCTCAACCCATTGCCTGCCAGCCCTGCCAAGACTACTCTTCCTAAGGAAAGGATTCCTACTAGCCTCTACTAGACTCCAAGCACAGTGCCAAGCCCTGAAtacattgcctggagaatcccagggacgggggagccgggtgggctgctgtctatggggttgcaccgagtcggacacgactgaagcgacttagcagcagcagcagcactccaaGGGCATCCTGCCAGCCCCATGTTTTCACTgggaagaaaactgaagctccaagaaAGTGAGTTATTCTCCCAAGGAGAAAAAGATGGAACGTAGGCGTAGGTCTGACTTAGTTCGTTCTACACCGCTACCTCAtaaattctttcttctctccctttctctaagTAACCACTTTAGATCTGAGTTG…
Capra_hircus_newGene_unknown_22	0.000668475	1.32975	ttaagatttctttccttctactaactctggggttctccatttcttcctttttagttgctttaggtgtagagttatgttatttatttgacttttttcttgtttcttgaggtatgcctgtattgctatgaactttcctctaagcactgcttttatagtgtcccacaggttttaggttgttgtgttttcattttcattcgtttctatgcataatttgatttcttttttgatttcttctgtgatttgttggttattcagaagcgtgttgttcagcctccatatgttgggatttttaatagtttttctcctgtaattgagatctaatcttagtgcattatggtcagaaaagatgcttggaatgatttcgatttttttgaatttatcaaggttaggtttatggcc…
Capra_hircus_newGene_unknown_23	0.00202485	1.3411	gtggtgggtcttcatgactttgtgggcttttccctagttgtggccaAGAGGGGCGTCTCTCTacttgctgtgctcaggcttctctttgcagtggcttctcttatggcagagcgtgggctctgggcatgcaggcttcagtagttgcggccgtaactgtggctcccaggctctagagcacaggctgggTAGTTGTGATGCTCGGGCTTATTTGCCTCGAGTTATGTGGGGTTTTCCCTGACCAATGATCGAACtctcacgtcccctgcattggcaggcaaattctttaccactgagccaccaagaaagcccaccATCTTACTGTATTTAGCAACATGCTTTTAAGACTTACATCTTTCATGAACTTCTTTTTCATGTCAGTGAGTACAGATCTTTATCGTC…
Capra_hircus_newGene_unknown_24	0.00613889	1.35146	AGAGTGCTTACGTGCCTGTTTTTGGATAAGCTGTATATCTCTCCAAATACTGCCCATTTTTGACCTTGATTCTACAAACCTCGCTTCCCCCTTTTCTCCTGAAGGGCAGTGTCAAAAGGGATGAGAAGTGCCTGAGGAATGACAGGCAGCTGCAACAGAAGCCTCGTAACGCGACGTCCTCGGCTCATCCAGTCGTTACAGAGCTCATACCCTGGTCTTCGCTAGTGGCTCaggggtcaagaatctgcctgccagtgtgagaggcgtgggctcgatccctgagacggcaagatcccttggagaagcaaacggcaacccactcccgtattcttgcctgggaaatttcctggacagggaagcgtggcatgctgcagtccatggggtcacaaagagtcggac…
Capra_hircus_newGene_unknown_25	0.00418247	1.38785	GCTCAGGGACAGGCGCATCCTCTGCATCTCTGTGACGGTGGCCAACCTCCTACCGAGGCTGACTGTGTCATTCAGGACCCGCACGCCCTGCCAGGCTGCCAGTGGACTCTGCACTTCCTGTGAGGCAGCTGGCTTCCCTGTCATAACCCTTCTGATGCCAAGCACACCTTGCTGTGCCTGATCCTGAGAGCATTGCCTTCACCTTGTTCTCACGCTGAGGTGTGAGCCTCAGGGCTGCACCCGGAAGGTCAGCCCTACCTTGGCGGTGCCGATGGCTTTCTCGTCTACTGTAAGCTGTTTCCAGAGGTTGCAGCCCTGCAGCTCTCTTATGAAGGCTGCCCTCTCATCCATGAGCACACTCCAGAATGGCCACCATAGCTTCTCTTCGTGTGTGAGTCT…
Capra_hircus_newGene_unknown_26	0.000232287	1.41298	CCTAGCAGTTACAATCCTAGGCTTTATTTTAGCACTAGAAACCGCTAACATAACTCACCACCTGAAATTCAACTACTCATCAAACATATTCAAATTCTCCAACCTACTAGGATATTATCCCACAATCATACACCGCTTAACCCCCTACATAAACTTAACAATAAGTCAAAAATCAGCATCCTCTCTCCTAGATCTAATCTGACTAGAAACTATTCTACCAAAAACCATCTCACAAGCCCAGATAAAAATAGCTACCACAACAACAAACCAAAAAGGCCTAATTAAGCTAtacttcctttccttcctggtTACAATCCTTGTCAGCACAATTCTATTTAATTTCCACGAGTAATCTCCATAATTACCACAACaccaattaacaaagatcaaccAGTAACA…
Capra_hircus_newGene_unknown_27	5.99e-07	1.46786	CCCTTCCCCTGCTCCCTCTCTGGGATTCTTATCCCCCAGTGCATTCATGTGAGGGGTTTGACCCCGAATGTCCAGGCCCTGGTGCTCTCTCTGCAGGTATTTGACCCAACCCGGTTCGCACCAGGTTCTACTCGACACAGCCATGCCTTCCTGCCCTTCTCAGGAGGATCCAGgaactgcaTCGGGAAGCAGTTTGCCATGAATGAGTTGAAGGTGGCCGTGGCCCTGACCTTGCTTCGCTTTGAGCTGTCACCGGGATCCCGCCAGGGTCCCTGTGCCCATGCCAGTCGTTGTGCTGAGATCCACAAATGGGATCCACCTGCAGCTCAGGAAGCTCTCTGATTCAGAGATGATGCTCTTAAAGgactgcactcaacatgtcagcaaatttggaaaact…
Capra_hircus_newGene_unknown_28	3.43e-06	1.76735	ggagcgggttgccatttccttctccaggggatcttcccaacacgggGACTgaagcaggtgggttctttaccattgagccaccagggaagccaacagaAATAGTTATAATACTTATATTGTTGTTATATTGATAATAGCTGTTAGTTACAGATGATGGGAACACAGTACTTTCTACTGGGAGTCAGAAGAGAGCCGCTAGACACAGATGGAAAAACTAAGAGGCTCTCAGGACAGGCGGGACTAGGAGGAAGAAGGCCGAAGAcggagcaccgagctgagctccctgtgccgcacagcagctccccactagctgtCAGTTGTACGCGTGGTTGTGCAGCACGGAAATGCTACTTTCTCGACTGGTCCCACCTCGTCCCCGCCCCAACGTGTCCACACGCT…
Capra_hircus_newGene_unknown_29	1.43e-06	1.94818	GGCAATGGACGTTTGTTCGAGGGTTTTAAGCACAAAAGAGGTTTAAATAGAACTactttttgtgttgttgttaagGAAGATCTCAGTTGATGATTGTATTCGGGAATTTTTGACGCGATCAATATCAGAGTAGGCGGTGTTTCAAGGAGAGGAAAACAGTGGGAAGAATGTGGGACAGCTAGAGATCAGAAGGAGCGTGGTTCACAGAAAACTGCTTCGAGCAGAGCGGCCACACCAGGAGTTCCAAAGAGAAACGATTAGGGTCAAGCTGCAGCAGGGGgcacagagaggggaagagacacagagaactTGAAAAGACAGAGTGCCCGCGCTGGCTGGATATGTGGGTGAGTGCGGGGGGTCCGTGACTCCCAGTTCAGCCGGGGTGACTGGAGGGTG…
Capra_hircus_newGene_unknown_30	1.84e-07	1.95576	TGAGTTTTTATACCATACAGAAAAGACATCAAACTATTAGGTAATAAGTTTTCTTTGCCTGAGACGGAATAACCCATCCATTGTGGTCCCTTCAGTGGCTGGAAGAATAGCCCTGGTTGATTAACACATTCTAACTGTGTGACCTCGAGCAGGCAcaattctgagcttcagtttccccatctccaGTGTTAGAAGTTGGCCTAGACAGTCTCTGATCTCTgcaatcttttccagtcctgaaagGCCACGATTCTATCAAAGTCCATAGGGCTTGTGTAGCCAGGAGAGGATTCTCCATTGAGCCAGAGTGGAAGTCACGAGTAGGTCCAGGCTTTTATCTTCCCCTTCCCGTTTTCAAATTGGGAGTTTAATCTGGTTTCTAACTATCCTgtttattta…
Capra_hircus_newGene_unknown_31	1.37e-19	2.39069	CGGGGCGGTCGGCCGCGGGCCTCCGCGTCTCCCCCTTCTCGGGCCCCTCCTCGCGGGCTCCCTCGCCCCCTCCCTCGGGCCCTCCGAGACGCGACCTCAGATCAGACGTGGCGACCCGCTGAATTTAAGCATATTAGTCAGCGGAGGAAAAGAAACTAACCAGGATTCCCTCAGTAACGGCGAGTGAACAGGGAAGAGCCCAGCGCCGAATCCCCGCCCCGCGGTGGGGCGCGGGACATGTGGCGTACGGAAGACCCACTCCCCGGCGCCGCTCGTGGGGGGCCCAAGTCCTTCTGATCGAGGCCCAGCCCGTGGACGGTGTGAGGCCGGTAGCGGCCCCCGGCGCGCCGGGCCCGGGTCTTCCCGGAGTCGGGTTGCTTGGGAATGCAGCCCAAAGCG…
Capra_hircus_newGene_unknown_32	0	9.45448	GCCCTTTGCTGCGACCgccatatttcttcttttcccgAGGTGGAAGCTTATTAATATTGGATTTCTTTGCCCGTGTGGTTCTTTCTGGAACATTTTCTAGACCCCAACCATGCCTTATGGCGTATTTCTTGGAAAAAATTACAccaaaaattcataaaatatttttaaaaacctaaacttTCTTCTAGTATTTTCTTGACACCTTCTCAGTATTTTACAGATACTTGGGGATATTTTAAggcaattttccattttaaaggaCGTTTTCTTTGGAATGATTTTTGGTTGACTCCTATGGTGTtttgtggtttctttttctttttctcctccttttctatattttttgccCATTGGGGCTGTGGATACCTGGTTTTAGTGAGTATATAGATAGGTGGATAg…
